# Supplementary material for: Characteristics, Possible Origins, and Health Risk Assessment of Trace Elements in Surface Waters of the Han River Watershed, South Korea
Source: Int J Environ Res Public Health. 2022 Nov 28;19(23):15822. doi: 10.3390/ijerph192315822 (PMC9741419; doi:10.3390/ijerph192315822)
Supplement: Supplementary file 1 [file ijerph-19-15822-s001.zip]

Archive with 1 entries (1 files):
- ijerph-2017638-supplementary.pdf
